# Supplementary material for: General formulae for transforming Pearson’s r to the scale of Cohen’s d
Source: Appl Psychol Meas. 2026 Jul 2:01466216261465015. Online ahead of print. doi: 10.1177/01466216261465015 (PMC13328108; doi:10.1177/01466216261465015)
Supplement: Supplemental Material - General formulae for transforming Pearson’s r to the scale of Cohen’s d [file sj-xlsx-1-apm-10.1177_01466216261465015.xlsx]

## Sheet: Sheet1
Templates for transforming
TABLE 1
Mark	label	Score	Std. Deviation	N	pi	pi(1-pi)	pj
5	"passable"	306.035	78.2157	459	0.036903	0.0355412	0.963097
6	"fair"	343.638	68.0365	1984	0.159511	0.134067	0.840489
7	"satisfactory"	388.965	73.9801	2570	0.206625	0.163931	0.793375
8	"good"	452.569	73.854	2929	0.235488	0.180033	0.764512
9	"very good"	523.17	72.0306	2886	0.232031	0.178193	0.767969
10	"Excellent"	599.871	76.9101	1610	0.129442	0.112687	0.870558
Total		452.092	113.284	12438	1	0.804452
				pd =	0.198585
p5p6	p5p7	p5p8	p5p9	p5p10
0.00588645	0.00762509	0.00869022	0.00856264	0.0047768	0.0355412
	p6p7	p6p8	p6p9	p6p10
	0.032959	0.037563	0.0370115	0.0206475	0.128181
		p7p8	p7p9	p7p10
		0.0486577	0.0479433	0.0267459	0.123347
			p8p9	p8p10
			0.0546405	0.030482	0.0851225
				p9p10
				0.0300345	0.0300345
				2xSUM	0.804452
change	N	12438
change	R	6
change	RgX	0.758222
Var(R)	Vr	1.453e-05
	d8	2.36723
	d9	2.36723
	K	2.03558
Var(d)	Vdb=Vd9	0.000783741	polytomous
t-statistic	t95(n-1)	1.96015
CI95%	CI95 (d9)	2.31331	2.42115
	d17	2.32585
Var(d)	Vd17	0.000756579	continuous
CI95%	CI95 (d17)	2.27193	2.37976
transformations			Variances:
			r
			d
			polytomous
			Continuous
TABLE 2
	group	label	Mean	Std. Deviation	N	pi	pi(1-pi)
	1	general support	468.735	107.359	10493	0.858745	0.121302
	2	intensified support	358.912	91.7799	1228	0.100499	0.0903991
	3	special support	332.923	98.4396	498	0.0407562	0.0390951
		Total	452.163	113.258	12219		0.250797
					pd	0.817988
	statistics for d8				statistics for d9
	p0p1	p0p2	p1p2		p0(1-p0)	p1(1-p1)	p2(1-p2)
	0.0863032	0.0349992	0.00409597		0.121302	0.0903991	0.0390951
2xSUM	0.250797				0.250797
change	N	12219
change	R	3
change	RgX	-0.351194
Var(R)	Vr	6.29021e-05
	d8	-1.22308
	d9	-1.22308
	K	3.2608
Var(d)	Vdb=Vd9	0.000992692	polytomous
t-statistic	t95(n-1)	1.96016
CI95%	CI95 (d9)	-1.28484	-1.16132
	d17	-0.750172
Var(d)	Vd17	0.000373446	continuous
CI95%	CI95 (d17)	-0.788051	-0.712292
